# Supplementary material for: Evaluating the performance of a new ergonomic laparoscopic needle holder for intracorporeal suturing
Source: PLoS One. 2025 Jan 24;20(1):e0313568. doi: 10.1371/journal.pone.0313568 (PMC11759353; doi:10.1371/journal.pone.0313568)
Supplement: S1 File — (CSV) [file pone.0313568.s001.csv]

Experience	TIME (s)	PATH LENGTH (m.)	DEPTH PERCEPTION (m.)	DP TROCAR (m.)	MOTION SMOOTHNESS1 (m/s^3.)	MOTION SMOOTHNESS2 (m/s^3.)	MOTION SMOOTHNESS3 (m/s^3.)	AVERAGE SPEED (mm/s.)	AVERAGE ACCELERATION (mm/s^2.)	IDLE TIME (porcentage.)	ECONOMY AREA (au.)	ECONOMY VOLUME (au.)	BIMANUAL DEXTERITY	ENDOENERGY AREA (J/cm^2.)	ENDOENERGY VOLUME (J/cm^3.)	ANGULAR LENGTH (degrees.)	RESPONSE ORIENTATION (degress.)	NUMBER OF SUBMOVEMENTS (-)
Resident	214.549	3.4466	2.8769	2.0183	4057.5019	32520.7598	7.4251	9.052	12.9012	38.5366	0.0184	0.0163	0.1942	30.0974	1499.4235	1403.5762	72.8576	73
Resident	252.983	6.5634	5.0518	3.2903	7340.6376	47524.2702	8.9595	12.5459	17.8272	17.0124	0.0142	0.0115	0.3491	31.6154	913.6891	2072.2243	86.3244	130
Expert	76.828	1.5834	1.2016	0.7489	2934.5777	4350.6911	14.2207	12.2556	16.591	20.2899	0.0388	0.0365	0.4547	9.0818	445.519	667.2893	24.5785	36
Expert	126.383	2.0509	1.6195	1.1288	2647.1901	10711.5224	8.0004	7.4093	11.2454	35.6522	0.0181	0.018	0.6445	54.4908	2929.8349	597.7884	36.5539	25
Resident	364.865	6.6707	5.1235	3.5722	6349.3787	104139.427	5.633	9.0398	12.915	35.6522	0.0105	0.0095	0.246	40.5529	1816.9876	2297.8219	116.9667	114
Resident	155.756	3.081	2.4878	1.7631	4036.2167	17663.2041	9.9656	11.0353	15.6618	22.9167	0.0229	0.0212	0.4188	21.7577	765.8423	1145.1664	56.227	61
Resident	209.61	3.3115	2.6015	1.4733	4040.3344	32824.6925	6.1646	7.6988	10.597	46.4646	0.0208	0.0177	0.6459	25.927	1278.9859	1118.1231	58.4154	46
Resident	162.817	3.2361	2.5564	1.7119	4339.6277	20100.6367	9.7402	9.6843	14.1236	31.7881	0.0202	0.0193	0.5872	15.696	729.1214	1176.2735	50.7947	54
Expert	82.968	1.6516	1.2997	0.889	2868.0368	5005.0204	15.1592	11.5528	16.4771	26.6667	0.0364	0.032	0.7797	12.7778	663.8224	657.0001	30.2776	38
Resident	270.162	5.0716	4.0617	2.5803	5543.8588	54798.4989	6.2852	9.0884	12.6047	38.5214	0.0143	0.0131	0.6337	29.2967	1066.0831	1817.101	90.1783	91
Resident	295.35	5.1927	3.8309	2.4023	6862.2883	76889.7439	6.6172	9.3157	12.7792	39.9306	0.0174	0.0159	0.257	30.1956	734.0351	1964.6978	90.0309	104
Resident	187.674	3.5813	2.9132	2.018	4856.7336	28800.2939	7.4785	8.3893	12.1351	42.2857	0.0167	0.0163	0.3603	28.1298	1171.9045	1033.7607	56.1647	56
Expert	98.252	2.3947	2.0043	1.2748	5858.8018	9550.3793	12.7998	11.7828	16.0305	34.4086	0.0308	0.0268	0.2974	7.1528	376.3015	883.083	36.099	40
Resident	336.758	7.7965	6.2835	4.0107	7025.0284	77596.8255	6.8064	11.1799	15.9587	25.4658	0.0103	0.0089	0.5352	51.3841	1596.7257	2382.4717	113.5591	149
Resident	151.549	3.5878	2.9205	1.8931	4870.3778	15795.8492	11.1879	12.016	17.2499	23.6111	0.0184	0.0172	0.5042	32.7556	1062.7084	1049.7745	53.8128	67
Resident	262.147	4.7455	3.8612	2.6201	5564.4034	53179.7356	6.2231	9.5522	12.7272	33.8645	0.0167	0.0158	0.4778	29.6486	892.6727	1630.702	82.4878	87
Expert	107.497	1.8998	1.4634	1.0866	3213.7631	9101.1616	11.8172	9.1741	13.8136	42.8571	0.0308	0.0279	0.4731	22.9004	920.9756	611.0614	34.7873	31
Expert	77.954	1.4581	1.1452	0.7171	2827.974	4781.1675	11.9151	9.4081	13.6205	38.5714	0.0378	0.034	0.5847	11.0392	676.6604	513.6643	22.7094	24
Resident	160.243	2.9151	2.3148	1.4364	4199.8344	20455.7385	7.2455	8.069	11.1624	38.255	0.0252	0.0224	0.4644	25.3318	880.0744	763.3347	43.2516	36
Resident	337.937	6.7838	5.1784	3.51	6779.5435	85345.7751	6.3859	11.1652	15.5827	28.9231	0.0132	0.0113	0.0142	31.4713	1079.7938	2574.2756	123.1118	149
Expert	91.424	1.6785	1.3523	0.8528	3215.6647	6210.085	11.9023	10.2357	14.2519	34.8837	0.0419	0.0373	0.5255	12.6915	453.496	663.0448	29.4381	34
Resident	216.768	2.8615	2.2541	1.4007	3336.26	36526.8508	5.6709	6.9038	9.0412	49	0.0284	0.0248	0.2785	38.8964	1122.4079	808.3435	48.657	44
