# Supplementary material for: Evaluating the performance of a new ergonomic laparoscopic needle holder for intracorporeal suturing
Source: PLoS One. 2025 Jan 24;20(1):e0313568. doi: 10.1371/journal.pone.0313568 (PMC11759353; doi:10.1371/journal.pone.0313568)
Supplement: S2 File — (CSV) [file pone.0313568.s002.csv]

Skill	TIEMPO (s)	PATH LENGTH (m.)	DEPTH PERCEPTION (m.)	DP TROCAR (m.)	MOTION SMOOTHNESS1 (m/s^3.)	MOTION SMOOTHNESS2 (m/s^3.)	MOTION SMOOTHNESS3 (m/s^3.)	AVERAGE SPEED (mm/s.)	AVERAGE ACCELERATION (mm/s^2.)	IDLE TIME (porcentage.)	ECONOMY AREA (au.)	ECONOMY VOLUME (au.)	BIMANUAL DEXTERITY	ENDOENERGY AREA (J/cm^2.)	ENDOENERGY VOLUME (J/cm^3.)	ANGULAR LENGTH (degrees.)	RESPONSE ORIENTATION (degress.)	NUMBER OF SUBMOVEMENTS (-)
Resident	293.686	4.7472	3.8597	2.6086	5330.4571	59615.9845	4.9675	7.4304	10.7472	41.8367	0.0123	0.011	0.2719	53.2659	2653.7619	1576.4979	88.4308	74
Resident	298.705	4.241	3.2982	1.9913	4787.186	65589.7045	4.9927	7.8076	10.8471	41.3559	0.019	0.0157	0.3524	32.7681	1203.0162	1790.489	85.9139	77
Expert	83.782	1.547	1.2493	0.8502	3408.6828	5123.9007	12.3838	10.9283	15.2718	37.8049	0.0472	0.0407	0.4358	10.5465	417.9622	698.5349	32.3967	36
Expert	126.265	1.8593	1.4959	0.9857	3313.3291	10607.8014	6.3192	7.0212	9.5672	44.5313	0.0297	0.0254	0.614	27.515	1753.6857	595.0528	33.9248	27
Resident	478.885	11.8223	9.2208	5.733	10352.3607	171153.1582	6.0576	11.0939	15.7271	32.0513	0.0086	0.0071	0.4768	55.704	1211.3172	3487.2237	154.8562	209
Resident	212.229	3.9893	3.2227	2.0832	5547.9787	33779.4889	7.1129	9.1614	13.1465	33.8095	0.0165	0.0143	0.4743	24.6082	928.5833	1682.5138	79.3874	76
Resident	267.017	5.942	4.5521	3.1981	7949.7732	52863.9708	8.2443	11.2395	15.6716	31.5018	0.0165	0.0135	0.5484	17.6481	752.4384	2137.8344	95.4593	113
Resident	256.262	3.7702	3.0678	1.858	4374.2653	44955.9927	4.4839	6.5383	9.1976	48.4252	0.0161	0.0146	0.4982	48.1416	1828.8957	1249.0306	70.4876	50
Expert	87.567	1.1924	0.9267	0.5841	2596.8837	5496.5219	9.3074	8.1923	10.7717	43.6782	0.0523	0.0431	0.817	13.8546	885.4738	499.5883	23.7921	21
Resident	320.694	7.118	5.415	3.6858	8826.4175	78889.9847	6.7747	10.799	14.903	28.2209	0.0137	0.0114	0.3883	17.8033	853.658	2389.5346	111.1769	132
Resident	345.149	6.6729	5.4669	3.6048	6895.9011	79969.06	4.6331	7.8166	11.0234	38.6819	0.0115	0.0101	0.526	47.0126	1362.1771	2121.4384	108.0246	103
Expert	116.54	1.8464	1.4361	0.9845	3319.6231	9534.6222	7.9181	8.5163	11.1606	39.1304	0.0409	0.0325	0.6166	15.176	689.4107	677.3398	38.9235	36
Resident	257.58	6.756	5.4728	3.7831	8900.6532	50687.4656	8.3775	12.1863	17.314	21.7899	0.0119	0.0124	0.3709	26.8348	486.9579	2404.3376	111.8303	128
Resident	379.109	7.9323	6.2276	3.678	7696.6528	111976.0501	6.2719	10.0129	14.8427	25.8953	0.0105	0.0097	0.525	38.5945	1007.4873	2689.6561	129.5432	138
Resident	232.852	4.9561	3.9881	2.725	6210.1574	40537.1091	7.9264	10.1139	14.4167	37.1681	0.0175	0.0144	0.1125	19.9817	633.7457	1890.2454	87.5178	88
Resident	299.617	6.9486	5.6274	3.4903	7054.3825	64535.2957	7.0345	10.0131	14.497	31.0105	0.0109	0.0098	0.6155	45.0823	1325.7593	1994.8013	95.1439	119
Expert	117.46	2.1498	1.6999	1.1167	3854.9452	9892.9567	8.8759	8.7467	11.7092	44.3478	0.032	0.0293	0.592	12.3572	502.3542	851.2281	36.6017	37
Expert	86.579	1.5907	1.2532	0.8538	838.7043	7332.5876	18.0351	11.0769	16.7371	27.6596	0.0368	0.0306	0.7729	12.233	381.5477	450.0088	16.1882	23
Resident	249.345	5.3269	4.3639	3.1752	6131.865	46110.6315	8.0162	11.6512	15.8489	27.1967	0.0144	0.013	0.3272	31.0482	1199.7497	1836.1527	91.3797	114
Resident	383.076	6.801	5.2871	3.5411	6986.2555	104709.3736	5.0058	8.9091	12.3331	36.0104	0.0118	0.0095	0.2845	68.9054	2220.8253	2372.5766	117.853	130
Expert	93.44	1.6351	1.2057	0.6459	4261.8477	7517.4285	11.7912	10.0126	14.0119	41.9355	0.0455	0.036	0.6213	8.9048	614.3564	715.5963	27.95	33
Resident	279.829	4.377	3.5854	2.4178	5383.8984	54907.1466	5.2975	8.1334	11.0107	34.7368	0.017	0.0145	0.3588	23.3793	1700.6318	1572.0476	86.9174	78
